# Supplementary material for: Geographical Inequalities and Comorbidities in the Timely Diagnosis of NSCLC: A Real-Life Retrospective Study from a Tertiary Hospital in Western Greece
Source: Cancers (Basel). 2025 Aug 19;17(16):2701. doi: 10.3390/cancers17162701 (PMC12384472; doi:10.3390/cancers17162701)
Supplement: Supplementary file 1 [file cancers-17-02701-s001.zip]

Archive with 1 entries (1 files):
- cancers-3811992-supplementary.pdf
